# Supplementary material for: Toxicity of UV Filter Benzophenone-3 in Brine Shrimp Nauplii (Artemia salina) and Zebrafish (Danio rerio) Embryos
Source: J Xenobiot. 2024 Apr 29;14(2):537–53. doi: 10.3390/jox14020032 (PMC11130858; doi:10.3390/jox14020032)
Supplement: Supplementary file 1 [file jox-14-00032-s001.zip]

Archive with 1 entries (1 files):
- jox-2866738-supplementary.pdf
